# Supplementary material for: The Effects of the Ukrainian Conflict on Oncological Care: The Latest State of the Art
Source: Healthcare (Basel). 2023 Jan 17;11(3):283. doi: 10.3390/healthcare11030283 (PMC9914056; doi:10.3390/healthcare11030283)
Supplement: Supplementary file 1 [file healthcare-11-00283-s001.zip]

Archive with 1 entries (1 files):
- healthcare-2093769-supplementary.pdf
